# Supplementary material for: Microscopic Hematuria at Kidney Donor Screening and Post-Donation Kidney Outcomes
Source: J Clin Med. 2022 Oct 25;11(21):6281. doi: 10.3390/jcm11216281 (PMC9655639; doi:10.3390/jcm11216281)
Supplement: Supplementary file 1 [file jcm-11-06281-s001.zip]

Archive with 1 entries (1 files):
- jcm-1906671-supplementary.pdf
